# Supplementary material for: First-Principles Calculation of MoO2 and MoO3 Electronic and Optical Properties Compared with Experimental Data
Source: Nanomaterials (Basel). 2023 Apr 9;13(8):1319. doi: 10.3390/nano13081319 (PMC10144520; doi:10.3390/nano13081319)
Supplement: Supplementary file 1 [file nanomaterials-13-01319-s001.zip]

Archive with 1 entries (1 files):
- nanomaterials-2345979-supplementary.pdf
